# Supplementary material for: Evaluation potential of PGPR to protect tomato against Fusarium wilt and promote plant growth
Source: PeerJ. 2021 Apr 16;9:e11194. doi: 10.7717/peerj.11194 (PMC8054735; doi:10.7717/peerj.11194)
Supplement: Supplemental Information 1 [file peerj-09-11194-s001.xlsx]

## Sheet: Sheet1
	Plant Height (cm)
Variety	Treatment	R1	R2	R3	R4	R5	R6	Mean
Tolerant	Control	28.9	28.3	30.2	27.5	28.5	29	28.7333
	SRB02	37.5	40.5	41	38.5	39.2	40.2	39.4833
	F. oxysporum	16.7	17.6	18.2	16.55	18.5	17.5	17.5083
	SRB02 + F. oxy	40	39.5	38.5	39.5	37.5	40.2	39.2
Susceptible	Control	29.8	30.8	28.8	30.4	28.7	30.8	29.8833
	SRB02	30	35	36	35.8	33.7	34.1	34.1
	F. oxysporum	16	12.5	15.8	13.5	14.5	15.5	14.6333
	SRB02 + F. oxy	28	30.8	30	31.5	29.8	30.5	30.1
	Root Length(cm)
Variety	Treatment	R1	R2	R3	R4	R5	R6	Mean
Tolerant	Control	15.7	16	14.8	15.8	14.5	14.2	15.1667
	SRB02	18.5	19.8	19	18.6	20	19.5	19.2333
	F. oxysporum	12.5	15.2	14	13.8	14.5	15.5	14.25
	SRB02 + F. oxy		16	15.6	15.58	14.5	14.2	15.176
Susceptible	Control	20	17.8	18.8	19.4	18.8	17.7	18.75
	SRB02	20.2	19	21.3	20.5	21.8	19.8	20.4333
	F. oxysporum	15.2	10.5	14	13.5	14.8	12.5	13.4167
	SRB02 + F. oxy	18.5	20.2	19	18.6	20.5	19.5	19.3833
	Fresh weight (gm)
Variety	Treatment	R1	R2	R3	R4	R5	R6	Mean
Tolerant	Control	14.33	14.33	14.33	15	14	14.3	14.3817
	SRB02	16.23	15.02	18.5	15.02	18.5	16.23	16.5833
	F. oxysporum	13.5	13.8	13.594	13.45	13.5	13.69	13.589
	SRB02 + F. oxy	15.031	15.895	16.2	15.695	16.8	14.9	15.7535
Susceptible	Control	16.126	16.124	15.8	16.024	16.2	16.41	16.114
	SRB02	14.27	14.75	14.39	14.4	14.49	14.2	14.4167
	F. oxysporum	11.933	10.01	10.36	10.931	10.6	11.15	10.8307
	SRB02 + F. oxy	14.9	14.2	13.98	14.8	13.88	14.38	14.3567
	Dry weight (gm)
Variety	Treatment	R1	R2	R3	R4	R5	R6	Mean
Tolerant	Control	6.7	5.923	5.765	6.589	6.3	5.28	6.09283
	SRB02	7.65	7.48	7.28	8.125	7.34	7.18	7.50917
	F. oxysporum	5.128	4.94	4.89	5.35	4.97	5.81	5.18133
	SRB02 + F. oxy	7.895	6.59	7.235	7.95	7.23	7.31	7.36833
Susceptible	Control	6.486	7.85	6.308	6.76	7.682	6.23	6.886
	SRB02	7.22	7.337	6.942	6.88	7.56	6.66	7.09983
	F. oxysporum	4.98	4.28	5.26	4.38	5.42	4.98	4.88333
	SRB02 + F. oxy	6.095	6.235	5.932	5.95	6.38	5.88	6.07867
Chlorophyll content
Variety	Treatment	R1	R2	R3	R4	R5	R6	Mean
Tolerant	Control	28.8	27.8	29.7	28.2	27.3	28.5	28.3833
	SRB02	31.2	28.8	30.5	29.2	30	30.5	30.0333
	F. oxysporum	24.2	22.3	24.1	23.2	24	22.5	23.3833
	SRB02 + F. oxy	34	31	32.3	32.2	33	33.5	32.6667
Susceptible	Control	28.2	27.9	26.3	26.5	27	26.8	27.1167
	SRB02	25	34	29	28	26	27	28.1667
	F. oxysporum	23.4	29.9	24.2	24.5	23.8	24.9	25.1167
	SRB02 + F. oxy	40.5	39	44	38	39.5	42.1	40.5167

## Sheet: Sheet2
aspartic acid								threonine						methionine
Cultivar	Treatment	R1	R2	R3	Mean	SD		R1	R2	R3	Mean	SD		R1	R2	R3	Mean	SD
Tolerant	Control	5.0723	4.81654	4.9089	4.93258	0.129515		4.79079	5.14401	4.60323	4.84601	0.274588		0.771999	0.82148	0.492352	0.695277	0.177471
	SRB02	6.09915	6.24831	6.1477	6.16505	0.0760778		4.93976	4.40894	4.80987	4.71952	0.276703		0.818216	0.927642	0.990156	0.912005	0.0870301
	F. oxy	3.1114	2.90544	2.8805	2.96578	0.126729		2.93098	3.36178	2.8587	3.05049	0.272001		0.399463	0.284779	0.284779	0.323007	0.0662128
	SRB02 + F. oxy	7.22684	7.84621	6.94621	7.33975	0.460502		6.58508	6.92218	6.49502	6.66743	0.225171		0.90013	0.889813	0.854874	0.881606	0.0237181
Susceptible	Control	6.22849	6.09462	6.0989	6.14067	0.0760859		4.74349	3.9982	4.50658	4.41609	0.380795		0.860263	0.68528	0.66235	0.735964	0.108255
	SRB02	6.19588	6.45514	6.389	6.34667	0.134716		5.82667	6.0148	5.77872	5.87339	0.124781		1.27513	1.99516	1.85982	1.71004	0.382673
	F. oxy	3.30192	3.08155	3.9897	3.45772	0.473697		3.08609	2.81644	2.93501	2.94585	0.135151		0.497118	0.404462	0.39986	0.433813	0.0548717
	SRB02 + F. oxy	7.18286	7.60012	7.5787	7.45389	0.234968		6.02961	6.76619	6.92787	6.57455	0.478813		1.24503	1.64413	1.52356	1.47091	0.204694
isoleucine								serine						glutamic acid
Cultivar	Treatment	R1	R2	R3	Mean	SD		R1	R2	R3	Mean	SD		R1	R2	R3	Mean	SD
Tolerant	Control	4.74572	5.18891	4.93658	4.95707	0.222305		4.7111	4.93448	4.85678	4.83412	0.113398		12.217	12.8641	12.5013	12.5274	0.32437
	SRB02	6.15435	6.64281	6.45823	6.41846	0.24665		5.42469	5.14632	5.33561	5.30221	0.142161		16.4784	15.8442	15.9898	16.1041	0.332182
	F. oxy	2.96706	2.07895	2.51236	2.51946	0.444098		2.84687	2.72218	2.5589	2.70932	0.144413		7.73388	7.03315	7.32356	7.36353	0.352074
	SRB02 + F. oxy	5.06923	4.88418	4.99879	4.98407	0.0933968		6.9208	7.26635	6.85757	7.01491	0.220039		18.9261	19.2215	18.8235	18.9904	0.20664
Susceptible	Control	3.18319	2.88462	3.02155	3.02979	0.149454		5.84048	6.01173	5.85751	5.90324	0.0943416		8.67159	7.11576	7.53658	7.77464	0.804773
	SRB02	5.86306	6.14856	5.96387	5.99183	0.14479		5.118	5.00946	5.23567	5.12104	0.113136		14.8902	13.8872	13.5486	14.1087	0.697696
	F. oxy	4.99933	4.41128	4.35689	4.58917	0.356252		2.98505	2.7489	2.98977	2.90791	0.137727		16.9484	16.6982	16.9687	16.8718	0.150647
	SRB02 + F. oxy	6.03344	6.84621	6.75352	6.54439	0.44492		6.14421	6.42298	6.89852	6.48857	0.381408		17.6058	17.9511	17.5214	17.6928	0.227691
leucine								tyrosine						glycine
Cultivar	Treatment	R1	R2	R3	Mean	SD		R1	R2	R3	Mean	SD		R1	R2	R3	Mean	SD
Tolerant	Control	9.7813	10.0058	9.96532	9.91749	0.119671		2.84884	3.08335	3.98635	3.30618	0.6006		5.59112	5.99813	5.62357	5.73761	0.226203
	SRB02	12.6798	13.4582	13.2563	13.1314	0.403959		1.78587	1.51128	1.51128	1.60281	0.158534		5.93133	5.61721	5.86823	5.80559	0.166165
	F. oxy	6.00604	6.40846	6.23589	6.2168	0.201889		2.51012	2.10785	2.26852	2.2955	0.202486		3.38103	3.09554	3.2568	3.24446	0.143143
	SRB02 + F. oxy	9.96708	9.51673	9.98986	9.82456	0.266829		3.5235	4.01445	3.85623	3.79806	0.250593		7.73062	8.02155	7.95682	7.903	0.15275
Susceptible	Control	9.47291	9.01125	9.36982	9.28466	0.242325		2.73263	2.14623	2.63259	2.50382	0.313693		5.51404	5.0146	5.42891	5.31918	0.267188
	SRB02	12.052	12.9875	12.9892	12.6762	0.540592		3.44442	3.91448	3.53568	3.63153	0.249259		6.83619	7.04662	6.98652	6.95644	0.108389
	F. oxy	6.39809	5.84412	6.35622	6.19948	0.308456		1.9451	1.21829	1.85462	1.67267	0.396095		3.51526	3.11486	3.21256	3.28089	0.208763
	SRB02 + F. oxy	12.2173	12.9905	12.5869	12.5983	0.386723		3.40074	3.98848	4.57622	3.98848	0.587742		7.17723	7.77046	7.86987	7.60586	0.374511
phenylalanine								lysine						cystine
Cultivar	Treatment	R1	R2	R3	Mean	SD		R1	R2	R3	Mean	SD		R1	R2	R3	Mean	SD
Tolerant	Control	3.60336	3.00829	3.53269	3.38145	0.325086		8.4257	7.93315	3.53269	6.63051	2.69407		0.363695	0.384117	0.335489	0.3611	0.0244174
	SRB02	5.84739	6.14229	5.98653	5.99207	0.147524		8.39947	8.81145	5.98653	7.73248	1.52601		0.558591	0.618311	0.558591	0.578498	0.0344794
	F. oxy	6.08306	5.71557	5.96589	5.92151	0.187722		5.1952	4.73308	5.96589	5.29806	0.622808		0.528688	0.487156	0.58927	0.535038	0.0513525
	SRB02 + F. oxy	7.74295	8.13383	7.95623	7.94434	0.19571		11.2181	12.302	7.95623	10.4921	2.26201		0.430394	0.400442	0.423895	0.418244	0.0157557
Susceptible	Control	3.83453	3.35117	3.55123	3.57898	0.242874		8.75221	8.01448	8.56231	8.443	0.383062		0.442996	0.364521	0.364521	0.390679	0.0453076
	SRB02	7.2661	7.91465	7.89562	7.69212	0.369071		10.1548	12.0811	11.9899	11.4086	1.08681		0.577723	0.54463	0.54463	0.555661	0.0191063
	F. oxy	5.8032	5.26449	5.74586	5.60452	0.295863		5.73813	5.03149	5.23897	5.33619	0.363213		0.612737	0.705561	0.769851	0.69605	0.0789877
	SRB02 + F. oxy	7.51869	8.01147	7.98562	7.8386	0.277345		10.6912	11.4633	11.9686	11.3744	0.643361		0.576224	0.65518	0.65518	0.628861	0.0455853
valine								histidine						arginine
Cultivar	Treatment	R1	R2	R3	Mean	SD		R1	R2	R3	Mean	SD		R1	R2	R3	Mean	SD
Tolerant	Control	5.98766	6.35513	5.98653	6.10977	0.212484		2.30267	2.86235	2.86235	2.67579	0.323131		4.90185	4.00172	4.57762	4.49373	0.455888
	SRB02	7.97571	8.22016	7.96538	8.05375	0.144211		3.42307	3.96742	3.96742	3.78597	0.314281		5.02997	5.89463	5.78537	5.56999	0.470852
	F. oxy	3.8158	3.05416	3.7559	3.54195	0.4235		1.41891	1.17745	1.17745	1.25794	0.139406		3.14156	2.79631	2.53269	2.82352	0.305344
	SRB02 + F. oxy	6.39116	6.15146	6.01285	6.18516	0.191391		2.68606	2.31809	2.98659	2.66358	0.334816		6.69386	7.19523	7.89623	7.26178	0.603938
Susceptible	Control	6.36109	5.91225	6.63548	6.30294	0.365104		2.84955	3.01796	3.01796	2.96183	0.0972321		4.73682	4.31852	4.96238	4.67257	0.326701
	SRB02	7.39968	7.99134	7.66254	7.68452	0.29644		3.12935	3.89176	3.89176	3.63762	0.440175		6.18094	6.52432	6.35689	6.35405	0.171705
	F. oxy	4.10964	3.78221	3.9685	3.95345	0.164231		1.55807	1.05882	1.05882	1.22524	0.288244		3.39199	2.93349	3.12563	3.15037	0.23025
	SRB02 + F. oxy	7.61684	7.98557	7.89652	7.83298	0.192403		2.63829	2.32771	2.32771	2.43124	0.179309		6.20774	6.98826	6.52756	6.57452	0.392374
alanine								proline
Cultivar	Treatment	R1	R2	R3	Mean	SD		R1	R2	R3	Mean	SD
Tolerant	Control	6.565	6.2217	6.1568	6.3145	0.219353		8.28289	10.3388	11.0022	9.87462	1.15765
	SRB02	6.48458	6.81645	6.52367	6.60823	0.181377		12.5892	14.3979	13.2357	13.4076	0.748299
	F. oxy	4.09335	4.11546	3.98987	4.06623	0.0670437		5.41777	4.04863	4.56982	4.67874	0.564232
	SRB02 + F. oxy	8.39325	8.91446	8.26981	8.52584	0.342169		11.065	9.55846	9.58962	10.071	0.70296
Susceptible	Control	6.22743	6.01762	6.85689	6.36731	0.436771		9.98498	12.3486	12.2699	11.5345	1.09614
	SRB02	8.00386	8.44623	8.32562	8.25857	0.22868		11.7823	13.0863	12.8564	12.575	0.568319
	F. oxy	4.4467	4.03164	4.12857	4.2023	0.217131		6.04463	5.09335	5.52369	5.55389	0.388944
	SRB02 + F. oxy	8.10149	8.49446	8.56982	8.38859	0.251472		10.0566	10.9842	10.6326	10.5578	0.382395
