# Supplementary material for: Evaluation potential of PGPR to protect tomato against Fusarium wilt and promote plant growth
Source: PeerJ. 2021 Apr 16;9:e11194. doi: 10.7717/peerj.11194 (PMC8054735; doi:10.7717/peerj.11194)
Supplement: Supplemental Information 2 [file peerj-09-11194-s002.xlsx]

## Sheet: JA-FIG4
Jasmonic acid (JA)
Variety	Treatment	R1	R2	R3	Mean	SD	SE
Tolerant	Control	69.089	66.74	67.52	67.783	1.19638	0.690731
	SRB02	66.148	60.55	62.57	63.0893	2.8349	1.63673
	F. oxysporum	78.126	86.84	83.77	82.912	4.41991	2.55183
	SRB02 + F. oxy	76.57	70.04	74.5	73.7033	3.3371	1.92668
Susceptible	Control	77.06	70.51	77.06	74.8767	3.78164	2.18333
	SRB02	64.314	60.84	60.84	61.998	2.00571	1.158
	F. oxysporum	99.512	94.03	96.87	96.804	2.7416	1.58286
	SRB02 + F. oxy	84.953	89.03	86.5	86.8277	2.05816	1.18828

## Sheet: SA-FIG5
(Salicylic acid) SA
Variety	Treatment	R1	R2	R3	Mean	SD	SE
Tolerant	Control	23.03	19.06	22.6	21.5633	2.17859	1.25781
	SRB02	23.4	18.69	20.6	20.8967	2.36897	1.36773
	F. oxysporum	31.32	34.18	32.6	32.7	1.43262	0.827124
	SRB02 + F. oxy	45.26	48.6	51.8	48.5533	3.27025	1.88808
Susceptible	Control	23.94	26.35	24.8	25.03	1.22135	0.705148
	SRB02	28.74	25.04	28	27.26	1.95786	1.13037
	F. oxysporum	66.22	63.65	65.23	65.0333	1.29624	0.748383
	SRB02 + F. oxy	122.64	107.51	110.5	113.55	8.01287	4.62623
