# Supplementary material for: Evaluation potential of PGPR to protect tomato against Fusarium wilt and promote plant growth
Source: PeerJ. 2021 Apr 16;9:e11194. doi: 10.7717/peerj.11194 (PMC8054735; doi:10.7717/peerj.11194)
Supplement: Supplemental Information 3 — Table [file peerj-09-11194-s003.xlsx]

## Sheet: Table 1
Variety	Treatment	PH (cm)	RL (cm)	FW (g)	DW (g)	Chl.Cont. (SPAD)
Tolerant	Control	28.73 ± 0.40	15.16 ± 0.34	14.38 ± 0.05	6.09 ± 0.25	28.38 ± 0.37
	SRB02	39.48 ± 0.96	19.23 ± 0.64	16.58 ± 1.00	7.51 ± 0.60	30.03 ± 0.40
	F. oxysporum	17.50 ± 0.51	14.25 ± 0.48	13.59 ± 0.01	5.18 ± 0.10	23.38 ± 0.38
	SRB02 + F. oxy	39.20 ± 0.88	15.17 ± 0.34	15.74 ± 0.42	7.37 ± 0.27	32.67 ± 0.48
Susceptible	Control	29.88 ± 0.45	18.75 ± 0.43	16.11 ± 0.18	6.89 ± 0.49	27.11 ± 0.34
	SRB02	34.10 ± 0.71	20.43 ± 0.58	14.42 ± 0.04	7.10 ± 0.08	28.17 ± 1.42
	F. oxysporum	14.63 ± 0.62	13.41 ± 0.76	10.83 ± 0.57	4.88 ± 0.18	25.11 ± 1.07
	SRB02 + F. oxy	30.10 ± 0.53	19.38 ± 0.37	14.36 ± 0.27	6.08 ± 0.08	40.51 ± 0.98

## Sheet: Table 2
Cultivar	Treatment	Asp	Thr	Met	ILE	Ser	Glu	Leu	Tyr	Gly	Phe	Lys	Cys	Val	His	Arg	Ala	Pro
Tolerant	Control	4.93 ± 0.12	4.84 ± 0.27	0.69 ± 0.17	4.95 ± 0.22	4.83 ± 0.11	12.5 ± 0.32	9.91 ± 0.11	3.30 ± 0.60	5.73 ± 0.22	3.38 ± 0.32	6.63 ± 2.69	0.36 ± 0.02	6.10 ± 0.21	2.67 ± 0.32	4.49 ± 0.45	6.31 ± 0.21	9.87 ± 1.15
	SRB02	6.16 ± 0.07	4.71 ± 0.27	0.91 ± 0.08	6.41 ± 0.24	5.30 ± 0.14	16.1 ± 0.33	13.13 ± 0.4	1.60 ± 0.15	5.80 ± 0.16	5.99 ± 0.14	7.73 ± 1.52	0.57 ± 0.03	8.05 ± 0.14	3.78 ± 0.31	5.56 ± 0.47	6.60 ± 0.18	13.4 ± 0.74
	F. oxy	2.96 ± 0.12	3.05 ± 0.27	0.32 ± 0.06	2.51 ± 0.44	2.70 ± 0.14	7.36 ± 0.35	6.21 ± 0.20	2.29 ± 0.2	3.24 ± 0.14	5.92 ± 0.18	5.29 ± 0.62	0.53 ± 0.05	3.54 ± 0.42	1.25 ± 0.13	2.82 ± 0.3	4.06 ± 0.06	4.67 ± 0.56
	SRB02 + F. oxy	7.33 ± 0.46	6.66 ± 0.22	0.88 ± 0.02	4.98 ± 0.09	7.01 ± 0.22	18.99 ± 0.2	9.82 ± 0.26	3.79 ± 0.25	7.90 ± 0.15	7.94 ± 0.19	10.49 ± 2.26	0.41 ± 0.01	6.18 ± 0.19	2.66 ± 0.33	7.26 ± 0.6	8.52 ± 0.34	10.0 ± 0.7
Susceptible	Control	6.14 ± 0.07	4.41 ± 0.38	0.73 ± 0.1	3.02 ± 0.14	5.90 ± 0.09	7.77 ± 0.8	9.28 ± 0.24	2.50 ± 0.30	5.31 ± 0.26	3.57 ± 0.24	8.44 ± 0.38	0.39 ± 0.04	6.30 ± 0.36	2.96 ± 0.09	4.67 ± 0.32	6.36 ± 0.43	11.5 ± 1.09
	SRB02	6.34 ± 0.13	5.87 ± 0.12	1.71 ± 0.38	5.99 ± 0.14	5.12 ± 0.11	14.1 ± 0.69	12.67 ± 0.54	3.60 ± 0.20	6.95 ± 0.1	7.69 ± 0.36	11.4 ± 1.08	0.55 ± 0.01	7.68 ± 0.29	3.63 ± 0.44	6.35 ± 0.17	8.25 ± 0.22	12.5 ± 0.56
	F. oxy	3.45 ± 0.47	2.94 ± 0.13	0.43 ± 0.05	4.58 ± 0.35	2.90 ± 0.13	16.87 ± 0.15	6.19 ± 0.30	1.60 ± 0.30	3.28 ± 0.2	5.60 ± 0.29	5.33 ± 0.36	0.69 ± 0.07	3.95 ± 0.16	1.22 ± 0.28	3.15 ± 0.23	4.20 ± 0.21	5.55 ± 0.38
	SRB02 + F. oxy	7.45 ± 0.23	6.57 ± 0.47	1.47 ± 0.20	6.54 ± 0.44	6.48 ± 0.38	17.69 ± 0.22	12.59 ± 0.38	3.90 ± 0.5	7.60 ± 0.37	7.83 ± 0.27	11.37 ± 0.64	0.62 ± 0.04	7.83 ± 0.19	2.43 ± 0.17	6.57 ± 0.39	8.38 ± 0.25	10.55 ± 0.38
Notes: Asp, Aspartic acid; Thr, Threonine; Met, Methionine; ILE, Isoleucine; Ser, Serine; Glu, Glutamic acid; Leu, Leucine; Tyr, Tyrosine; Gly, Glycine; Phe, Phenylalanine; Lys, Lysine; Cys, Cysteine; Val, Valine; His, Histidine; Arg, Arginine; Ala, Alanine; Pro, Proline. Each value represents means ± SD of three independent experiments.
